# Supplementary material for: Overexpression of the Stress-Inducible SsMAX2 Promotes Drought and Salt Resistance via the Regulation of Redox Homeostasis in Arabidopsis
Source: Int J Mol Sci. 2019 Feb 15;20(4):837. doi: 10.3390/ijms20040837 (PMC6412474; doi:10.3390/ijms20040837)
Supplement: Supplementary file 1 [file ijms-20-00837-s001.zip]

Archive with 4 entries (4 files):
- Figure S1.docx
- Table S2. CDS and amino acid sequence information of SsMAX2.docx
- Table S3 Information of all the primers used in this study.xlsx
- Table S1 Information of the MAX2 homologs from other species.xlsx
