# Supplementary material for: Overexpression of the Stress-Inducible SsMAX2 Promotes Drought and Salt Resistance via the Regulation of Redox Homeostasis in Arabidopsis
Source: Int J Mol Sci. 2019 Feb 15;20(4):837. doi: 10.3390/ijms20040837 (PMC6412474; doi:10.3390/ijms20040837)
Supplement: Supplementary file 1 [file ijms-20-00837-s001.zip › Table S3 Information of all the primers used in this study.xlsx]

## Sheet: Sheet1
Table S3: Information of all the primers used in this study
Primer name	Direction	Sequence
AtNCED3-QPCR	Sense Primer	ATGGCTTGGTGGCAATCATACTCAG
	Anti-sense Primer	GGCTTAACAACAATGGCGGGAGA
AtAAO3-QPCR	Sense Primer	GTAGTTGAGGTTGGAGGAATTGAGATAGG
	Anti-sense Primer	AACTGCTCTCGGATGTCGTGCTA
AtCYP707A1-QPCR	Sense Primer	AAGCTCGGAAGGAACTCTCACAGAT
	Anti-sense Primer	CGTGTCTCTAGCGGCGAAGATTAC
AtCYP707A2-QPCR	Sense Primer	CCGCTTCTGTCTTAACTTGGCTTCT
	Anti-sense Primer	CTTGCTGCTCTTAGTGTCTCTTGTATCA
AtCYP707A3-QPCR	Sense Primer	AGCCATCTTCTTCCATCAAGGAGATTATC
	Anti-sense Primer	TTCCTGGTAAGTGTTGAGTTGAGTTCC
SsMAX2-QPCR	Sense Primer	AATGAAGGATGCTCTGGACTTGAACT
	Anti-sense Primer	TGTTGCGATCTGCTACCTCTATTGAC
AtCHS-QPCR	Sense Primer	ATGGCTGGTGCTTCTTCTTTGG
ATCHS	Anti-sense Primer	TCTCTCCGACAGATGTGTCAGG
AtCHI-QPCR	Sense Primer	CCTCCAATCCATTATTCCTCG
ATCHI	Anti-sense Primer	CGAAAACGCAACGCAAA
AtF3H-QPCR	Sense Primer	TATGACTCGTCTCGCTCGTG
ATF3H	Anti-sense Primer	CAAGGTAATGGTTCCAGGGT
AtDFR-QPCR	Sense Primer	ACCGTGTGTGTAACCGGCG
ATDFR	Anti-sense Primer	TTGCATAAGTCGTCCAAATG
ATANS-QPCR	Sense Primer	CGGTCCTCAAGTTCCCACA
ATANS	Anti-sense Primer	CAGTGACCCATTTGCCCTC
AtUF3GT-QPCR	Sense Primer	CACTCATAGAAGGGAAACGACC
ATUF3GT	Anti-sense Primer	CTTTTACCTCCTCTGCTTCACA
AtF3'H-QPCR	Sense Primer	TTACGGACACCGATGGAGA
ATF3H	Anti-sense Primer	CGTTTCATTTTACCAGCGAC
AtACT8-QPCR	Sense Primer	ATGAAGATTAAGGTCGTGGCA
	Anti-sense Primer	CCGAGTTTGAAGAGGCTAC
SsMAX2-Full legnth	Sense Primer	CGGGATCCATCTCCGCCGTATCCGATGG
	Anti-sense Primer	GCGTCGACCAACCATGAACATATTATCAGTCCAG
