# Supplementary material for: Overexpression of the Stress-Inducible SsMAX2 Promotes Drought and Salt Resistance via the Regulation of Redox Homeostasis in Arabidopsis
Source: Int J Mol Sci. 2019 Feb 15;20(4):837. doi: 10.3390/ijms20040837 (PMC6412474; doi:10.3390/ijms20040837)
Supplement: Supplementary file 1 [file ijms-20-00837-s001.zip › Table S1 Information of the MAX2 homologs from other species.xlsx]

## Sheet: Sheet1
Table S1: Information of the MAX2 homologs from other species.
Protein name	Species name	Protein ID
BnMAX2	Brassica napus	XP_013687871.1
BoMAX2	Brassica oleracea	XP_013637137.1
BrMAX2	Brassica rapa	XP_009142077.1
AlMAX2	Arabidopsis lyrata	XP_002879997.1
CsMAX2	Camelina sativa	XP_010517801.1
ThMAX2	Tarenaya hassleriana	XP_010524067.1
GrMAX2	Gossypium raimondii	XP_012437380.1
GaMAX2	Gossypium arboretum	XP_017634762.1
DzMAX2	Durio zibethinus	XP_022774673.1
HuMAX2	Herrania umbratical	XP_021273883.1
TcMAX2	Theobroma cacao	XP_007048696.2
PtMAX2	Populus trichocarpa	XP_002320412.2
HbMAX2	Hevea brasiliensis	XP_021680705.1
JcMAX2	Jatropha curcas	XP_012072716.1
RcMAX2	Ricinus communis	XP_002528551.1
JrMAX2	Juglans regia	XP_018817473.1
QsMAX2	Quercus suber	XP_023921031.1
MnMAX2	Morus notabilis	XP_010104395.1
ToMAX2	Trema orientalis	PON96436.1
ZjMAX2	Ziziphus jujuba	XP_015881238.1
FvMAX2	Fragaria vesca	XP_011466958.1
PmMAX2	Prunus mume	XP_016649047.1
PpMAX2	Prunus persica	XP_007214985.1
GmMAX2	Glycine max	XP_003540983.1
CmMAX2	Cucumis melo	XP_008455299.1
VvMAX2	Vitis vinifera	XP_010657042.1
NnMAX2	Nelumbo nucifera	XP_010279132.1
StMAX2	Solanum tuberosum	XP_006348874.1
SlMAX2	Solanum lycopersicum	XP_004243284.1
NtMAX2	Nicotiana tabacum	XP_016491087.1
PhMAX2	Petunia hybrida	AEB97385.1
NsMAX2	Nicotiana sylvestris	XP_009766305.1
SpMAX2	Solanum pennellii	XP_015061281.1
CaMAX2	Capsicum annuum	XP_016541573.1
